# Supplementary material for: Timing, Composition, and Clinical Correlates of Immunotherapy Response in GAD65 Antibody-Associated Epilepsy: A Literature-Derived Patient-Level Analysis of 375 Published Cases
Source: Neurol Int. 2026 Jun 22;18(6):121. doi: 10.3390/neurolint18060121 (PMC13305307; doi:10.3390/neurolint18060121)
Supplement: Supplementary file 1 [file neurolint-18-00121-s001.zip]

Archive with 2 entries (2 files):
- neurolint-4307755-Supplementary File S1.pdf
- neurolint-4307755-Supplementary File S2.pdf
